# Supplementary material for: Sr–fresnoite determined from synchrotron X-ray powder diffraction data
Source: Acta Crystallogr Sect E Struct Rep Online. 2012 Dec 5;69(Pt 1):i1. doi: 10.1107/S1600536812048921 (PMC3588266; doi:10.1107/S1600536812048921)
Supplement: Supplementary file 1 [file e-69-000i1-sup1.cif]

##############################################################################
#                                                                            #
# This CIF contains the data in a paper accepted for publication in          #
# Acta Crystallographica Section E. It conforms to the requirements of       #
# Notes for Authors for Acta Crystallographica Section E, and has been       #
# peer reviewed under the auspices of the IUCr Commission on Journals.       #
#                                                                            #
# Full details of the Crystallographic Information File format               #
# are given in the paper "The Crystallographic Information File (CIF):       #
# a New Standard Archive File for Crystallography" by S. R. Hall, F. H.      #
# Allen and I. D. Brown [Acta Cryst. (1991), A47, 655-685].                  #
#                                                                            #
# The current version of the core CIF dictionary is obtainable from          #
# ftp://ftp.iucr.org/pub/cif_core.dic.                                       #
#                                                                            #
# Software is freely available for graphical display of the structure(s)     #
# in this CIF. For information consult the CIF software page                 #
# http://www.iucr.org/resources/cif/software.                                #
#                                                                            #
# This file may be used for bona fide research purposes within the           #
# scientific community so long as proper attribution is given to the journal # 
# article from which it was obtained.                                        #
#                                                                            #
##############################################################################
data_global
_journal_data_validation_number     ?
_journal_date_recd_electronic     2012-11-08
_journal_date_accepted     2012-11-28
_journal_name_full     'Acta Crystallographica, Section E'
_journal_year     2013
_journal_volume     69
_journal_issue      1
_journal_page_first     i1
_journal_page_last     i1
_journal_paper_category     QI
_journal_paper_doi     10.1107/S1600536812048921
_journal_coeditor_code     WM2699
_publ_contact_author_name     'Dr. Anthony M. T. Bell'
_publ_contact_author_address
;
HASYLAB/DESY
Notkestrasse 85
22607 Hamburg
Germany
;
_publ_contact_author_email     'tony.bell@desy.de'
_publ_contact_author_fax     '00494089984475'
_publ_contact_author_phone     '00494089982918'
_publ_section_title
;
Sr--fresnoite determined from synchrotron X-ray powder diffraction data
;
loop_
    _publ_author_name
    _publ_author_footnote
    _publ_author_address
    'Bell, Anthony M. T.' .
;
HASYLAB/DESY
Notkestrasse 85
22607 Hamburg
Germany
;
    'Henderson, C. Michael B.' .
;
School of Earth, Atmospheric and Environmental Sciences
University of Manchester
Manchester
M13 9PL
England
;
data_I
_pd_block_diffractogram_id     srfrespd
_chemical_name_systematic
;
Distrontium oxidotitanium disilicate
;
_chemical_name_common     'Strontium fresnoite'
_chemical_formula_moiety     ?
_chemical_formula_sum     'O8 Si2 Sr2 Ti'
_chemical_formula_structural     'Sr2 Ti Si2 O8'
_chemical_formula_analytical     ?
_chemical_formula_iupac     'Sr2 Ti Si2 O8'
_chemical_formula_weight     407.31
_chemical_melting_point     ?
_symmetry_cell_setting     tetragonal
_symmetry_space_group_name_H-M     'P 4 b m'
_symmetry_space_group_name_Hall     'P 4 -2ab'
loop_
    _symmetry_equiv_pos_as_xyz
    'x,y,z'
    '-y,x,z'
    '-x,-y,z'
    'y,-x,z'
    '-x+1/2,y+1/2,z'
    'y+1/2,x+1/2,z'
    'x+1/2,-y+1/2,z'
    '-y+1/2,-x+1/2,z'
_cell_length_a     8.3200(3)
_cell_length_b     8.3200(3)
_cell_length_c     5.0239(2)
_cell_angle_alpha     90.00000
_cell_angle_beta     90.00000
_cell_angle_gamma     90.00000
_cell_volume     347.77(2)
_cell_formula_units_Z     2
_cell_measurement_temperature     293
_cell_special_details     ?
_exptl_crystal_density_diffrn     3.8896(2)
_exptl_crystal_density_meas     ?
_exptl_crystal_density_method     'not measured'
_exptl_crystal_F_000     ?
_pd_char_colour     white
_pd_char_particle_morphology     powder
_exptl_absorpt_coefficient_mu     0.43
_exptl_absorpt_correction_type     ?
_exptl_absorpt_process_details     ?
_exptl_absorpt_correction_T_min     ?
_exptl_absorpt_correction_T_max     ?
_exptl_special_details     ?
_diffrn_ambient_temperature     293
_diffrn_radiation_type     Synchrotron
_diffrn_radiation_wavelength     0.207549
_diffrn_radiation_monochromator     'Laue DCM diamond(111) & Si(111)'
_diffrn_measurement_device_type     'In-house design'
_pd_instr_location
;
P02.1 Powder Diffraction beamline, PETRA-III synchrotron, Hamburg.
;
_pd_meas_2theta_range_min     0.05249
_pd_meas_2theta_range_max     11.91532
_pd_meas_2theta_range_inc     0.008081
_pd_meas_number_of_points     1476
_pd_meas_scan_method     cont
_pd_meas_special_details     ?
_refine_special_details     ?
_refine_ls_goodness_of_fit_all     5.5739
_refine_ls_number_reflns     125
_refine_ls_number_parameters     71
_refine_ls_number_restraints     5
loop_
    _atom_type_symbol
    _atom_type_scat_Cromer_Mann_a1
    _atom_type_scat_Cromer_Mann_a2
    _atom_type_scat_Cromer_Mann_a3
    _atom_type_scat_Cromer_Mann_a4
    _atom_type_scat_Cromer_Mann_b1
    _atom_type_scat_Cromer_Mann_b2
    _atom_type_scat_Cromer_Mann_b3
    _atom_type_scat_Cromer_Mann_b4
    _atom_type_scat_Cromer_Mann_c
    _atom_type_scat_dispersion_real
    _atom_type_scat_dispersion_imag
    _atom_type_scat_source
    Sr 17.56630 9.81840 5.42200 2.66940 1.55640 14.09880 0.16640 132.37601
                                                                         2.50640
                                                                        -0.23000
                                                                         2.20300
                     International_Tables_Vol.C(1991)_Tables_6.1.1.4_and_6.1.1.5
    Ti 9.75950 7.35580 1.69910 1.90210 7.85080 0.50000 35.63380 116.10500
                                                                         1.28070
                                                                         0.17500
                                                                         0.28300
                     International_Tables_Vol.C(1991)_Tables_6.1.1.4_and_6.1.1.5
    Si 6.29150 3.03530 1.98910 1.54100 2.43860 32.33370 0.67850 81.69370 1.14070
                                                                         0.04200
                                                                         0.04300
                     International_Tables_Vol.C(1991)_Tables_6.1.1.4_and_6.1.1.5
    O 3.0485 2.2868 1.5463 0.8670 13.2771 5.7011 0.3239 32.9089 0.2508 0.0030
                                                                          0.0040
                     International_Tables_Vol.C(1991)_Tables_6.1.1.4_and_6.1.1.5
_computing_data_collection     'local software'
_computing_cell_refinement     'local software'
_computing_data_reduction     'local software'
_computing_structure_solution     'coordinates taken from a related compound'
_computing_structure_refinement     'FULLPROF (Rodriguez-Carvajal, 2001)'
_computing_molecular_graphics     'VESTA (Momma & Izumi, 2008)'
_computing_publication_material     'publCIF (Westrip, 2010)'
_pd_calibration_special_details
;
Instrument calibrated by internal CeO2 (NIST SRM 674a) standard.
;
_pd_prep_cool_rate     ?
_pd_prep_pressure     100
_pd_prep_temperature     1323
_pd_proc_2theta_range_min     0.0525
_pd_proc_2theta_range_max     11.9153
_pd_proc_2theta_range_inc     0.008081
_pd_proc_info_data_reduction     ?
_pd_proc_info_excluded_regions     '0-1 and 11.7-12.0 degrees 2\q'
_pd_proc_ls_background_function     ?
_pd_proc_ls_pref_orient_corr     ?
_pd_proc_ls_prof_R_factor     0.052
_pd_proc_ls_prof_wR_factor     0.073
_pd_proc_ls_prof_wR_expected     0.031
_pd_proc_ls_profile_function     'T-C-H Pseudo-Voigt function'
_pd_proc_ls_special_details     ?
_pd_proc_wavelength     0.207549
_pd_spec_mount_mode     transmission
_pd_spec_mounting     capillary
_pd_spec_shape     cylinder
_pd_spec_size_axial     20
_pd_spec_size_equat     0.7
_pd_spec_size_thick     0.7
loop_
    _atom_site_type_symbol
    _atom_site_label
    _atom_site_fract_x
    _atom_site_fract_y
    _atom_site_fract_z
    _atom_site_U_iso_or_equiv
    _atom_site_adp_type
    _atom_site_occupancy
    Sr Sr1 0.3282(2) 0.8282(2) 0.017(2) 0.0070(8) Uiso 1.00000
    Ti Ti1 0.00000 0.00000 0.558(3) 0.007(2) Uiso 1.00000
    Si Si1 0.1305(6) 0.6305(6) 0.535(3) 0.019(2) Uiso 1.00000
    O O1 0.00000 0.50000 0.651(5) 0.017(3) Uiso 1.00000
    O O2 0.1292(15) 0.6292(15) 0.191(3) 0.017(3) Uiso 1.00000
    O O3 0.2985(12) 0.5984(15) 0.678(3) 0.017(3) Uiso 1.00000
    O O4 0.00000 0.00000 0.209(3) 0.017(3) Uiso 1.00000
_geom_special_details     ?
loop_
    _geom_bond_atom_site_label_1
    _geom_bond_atom_site_label_2
    _geom_bond_site_symmetry_2
    _geom_bond_distance
    _geom_bond_publ_flag
    Sr1 O1 2_664 2.733(18) ?
    Sr1 O2 . 2.499(13) ?
    Sr1 O2 2_665 2.676(13) ?
    Sr1 O2 4_565 2.676(13) ?
    Sr1 O3 1_554 2.572(15) ?
    Sr1 O3 6_454 2.572(14) ?
    Ti1 O3 5_545 1.961(12) ?
    Ti1 O3 6_445 1.961(13) ?
    Ti1 O3 7_455 1.961(12) ?
    Ti1 O3 8_555 1.961(13) ?
    Ti1 O4 . 1.75(2) ?
    Si1 O1 . 1.642(11) ?
    Si1 O2 . 1.73(2) ?
    Si1 O3 . 1.594(14) ?
    Si1 O3 6_455 1.594(15) ?
loop_
    _geom_angle_atom_site_label_1
    _geom_angle_atom_site_label_2
    _geom_angle_atom_site_label_3
    _geom_angle_site_symmetry_1
    _geom_angle_site_symmetry_2
    _geom_angle_site_symmetry_3
    _geom_angle
    _geom_angle_publ_flag
    O3 Ti1 O3 5_555 1_565 8_565 84.6(9) ?
    O3 Ti1 O3 5_555 1_565 7_465 144.2(10) ?
    O3 Ti1 O3 7_465 1_565 8_565 84.6(8) ?
    O3 Ti1 O4 5_555 1_565 1_565 107.9(12) ?
    O3 Ti1 O3 7_465 1_565 6_455 84.6(8) ?
    O3 Ti1 O3 8_565 1_565 6_455 144.2(11) ?
    O3 Ti1 O4 8_565 1_565 1_565 107.9(12) ?
    O3 Ti1 O3 6_455 1_565 5_555 84.6(9) ?
    O3 Ti1 O4 6_455 1_565 1_565 107.9(12) ?
    O3 Ti1 O4 7_465 1_565 1_565 107.9(12) ?
    O1 Si1 O2 1_555 1_555 1_555 110.3(16) ?
    O1 Si1 O3 1_555 1_555 6_455 108.0(9) ?
    O1 Si1 O3 1_555 1_555 1_555 108.0(10) ?
    O2 Si1 O3 1_555 1_555 1_555 117.1(15) ?
    O2 Si1 O3 1_555 1_555 6_455 117.1(15) ?
    O3 Si1 O3 6_455 1_555 1_555 95.2(11) ?
