# Supplementary material for: Sr–fresnoite determined from synchrotron X-ray powder diffraction data
Source: Acta Crystallogr Sect E Struct Rep Online. 2012 Dec 5;69(Pt 1):i1. doi: 10.1107/S1600536812048921 (PMC3588266; doi:10.1107/S1600536812048921)
Supplement: Supplementary file 2 [file e-69-000i1-Isup2.rtv]

##############################################################################
###    CIF submission form for powder diffraction data (IUCr journals)     ###
###                                              Version 11 February 2005  ###
##############################################################################

# This is an electronic "form" for submitting powder diffraction data in CIF 
# format to an IUCr journal.  The data for each powder profile should be sent 
# as a separate file consisting of one data block.  The value of _pd_block_id 
# is used to associate each powder profile with a Rietveld refinement, since 
# it must match the value of _pd_block_diffractogram_id in the CIF used to 
# report the results of the refinement. The current version of the powder 
# CIF dictionary, which contains definitions of the terms starting _pd_,  
# may be obtained from http://www.iucr.org/iucr-top/cif/pd/index.html.  
# Note that the query marks '?' are significant as placeholders, and should 
# not be deleted where a data item is not given, UNLESS the accompanying data 
# name is also deleted. Lines should not exceed 80 characters in length.  The 
# comments following a hash symbol '#' may be deleted if wished.

data_I
#
#_pd_block_id      srfrespd

#---- raw/calc data loop -----
_pd_meas_2theta_range_min              0.05249
_pd_meas_2theta_range_max              11.91532
_pd_meas_2theta_range_inc              0.008081
_pd_proc_2theta_range_min              1.00000
_pd_proc_2theta_range_max              11.70000
_pd_proc_2theta_range_inc             0.008081


loop_
      _pd_meas_counts_total
      _pd_calc_intensity_total
986 978.2253
989 982.6286
992 987.0324
997 991.4357
1001 995.839
1005 1000.2428
1012 1004.6461
1015 1009.05
1016 1013.4533
1019 1017.8572
1021 1022.2605
1021 1026.6638
1024 1030.2948
1028 1031.9813
1030 1033.6682
1031 1035.3552
1034 1037.0435
1037 1038.7344
1037 1040.4315
1040 1042.1354
1044 1043.8412
1045 1045.535
1048 1047.21
1048 1048.877
1048 1050.5472
1051 1052.2251
1052 1053.9078
1055 1055.5931
1059 1057.2791
1060 1058.9652
1060 1060.307
1062 1061.6299
1065 1062.9529
1065 1064.2758
1066 1065.5988
1068 1066.9216
1069 1068.2446
1071 1069.5675
1072 1070.8905
1075 1072.2136
1076 1073.5365
1076 1074.8595
1077 1076.1825
1079 1077.5055
1079 1078.8285
1080 1080.1516
1082 1081.4818
1083 1082.8735
1084 1084.2655
1084 1085.6572
1084 1087.0491
1087 1088.4408
1089 1089.8328
1090 1091.2245
1091 1092.6163
1091 1094.0079
1091 1095.3997
1093 1096.7916
1093 1098.1833
1092 1099.0212
1094 1099.6476
1096 1100.274
1099 1100.9003
1103 1101.5267
1109 1102.1531
1116 1102.7794
1120 1103.4058
1121 1104.0321
1118 1104.6584
1113 1105.2848
1106 1105.9113
1103 1106.5375
1102 1107.1638
1102 1107.7903
1104 1108.4166
1104 1109.043
1103 1109.6693
1103 1110.2725
1103 1109.9718
1103 1109.6711
1108 1109.3705
1113 1109.0698
1119 1108.7692
1122 1108.4685
1122 1108.1678
1117 1107.8672
1111 1107.5667
1109 1107.2982
1106 1107.0624
1103 1106.7677
1102 1106.4733
1101 1106.1794
1100 1105.8865
1100 1105.5941
1099 1105.3027
1099 1105.0125
1098 1104.7233
1098 1104.4355
1098 1104.1493
1100 1103.8651
1099 1103.6075
1097 1103.3298
1097 1103.0649
1096 1102.7954
1096 1102.5311
1096 1102.2733
1095 1102.1379
1094 1102.0435
1094 1101.9625
1094 1101.9001
1094 1101.8634
1094 1101.8636
1094 1101.925
1096 1102.1261
1098 1102.7692
1099 1104.7623
1100 1109.7657
1103 1118.7891
1105 1129.2046
1106 1133.9062
1106 1130.0815
1109 1127.8767
1127 1140.5455
1191 1175.8557
1337 1228.8472
1500 1277.4021
1520 1291.9027
1417 1261.9076
1268 1208.9652
1154 1162.7803
1111 1138.5121
1102 1132.7014
1100 1132.1666
1097 1126.7863
1095 1117.5315
1092 1108.8416
1092 1103.1277
1093 1100.2802
1093 1099.0188
1092 1098.2639
1092 1097.7344
1094 1097.2937
1096 1096.9025
1099 1096.547
1105 1096.2198
1110 1095.9174
1111 1095.6376
1112 1095.38
1114 1095.1456
1113 1094.9365
1112 1094.7561
1114 1094.621
1117 1094.5153
1120 1094.464
1119 1094.4768
1119 1094.5729
1114 1094.7803
1110 1095.1393
1109 1095.713
1109 1096.6097
1110 1098.1013
1112 1101.2374
1116 1110.1758
1131 1137.4852
1170 1208.5804
1252 1353.4606
1409 1573.8815
1677 1811.3915
1869 1971.3905
1813 1958.075
1564 1765.144
1300 1505.1675
1160 1293.343
1123 1171.1788
1115 1118.2629
1114 1099.9056
1116 1094.0145
1120 1091.7947
1126 1091.0051
1130 1092.0782
1131 1096.9343
1126 1107.0685
1122 1119.4321
1118 1124.4984
1115 1116.1802
1112 1102.3712
1111 1091.7128
1109 1086.1666
1107 1083.824
1107 1082.7391
1106 1082.0363
1106 1081.4614
1106 1081.5414
1106 1082.7299
1107 1084.0844
1108 1085.3335
1108 1086.6008
1109 1087.8833
1108 1089.1782
1109 1090.3534
1109 1091.6776
1109 1093.0115
1108 1094.3549
1108 1095.7085
1108 1097.074
1109 1098.4534
1111 1099.5748
1110 1101.0092
1110 1102.4751
1113 1103.9896
1116 1105.6016
1118 1107.5078
1117 1110.4263
1115 1116.0546
1113 1126.1953
1112 1139.2529
1111 1147.462
1111 1143.4957
1109 1133.4161
1108 1123.9814
1106 1118.5162
1107 1116.1302
1108 1115.1781
1113 1115.5726
1120 1120.0013
1130 1136.9196
1165 1182.9664
1263 1270.7788
1434 1387.7249
1606 1478.606
1580 1479.3275
1406 1388.4561
1240 1269.1864
1153 1177.8276
1122 1128.9839
1114 1109.2242
1112 1102.3477
1108 1099.873
1098 1098.2107
1090 1096.8639
1082 1095.6693
1073 1094.5861
1068 1093.5997
1061 1092.7079
1060 1091.9177
1059 1090.0717
1058 1087.9641
1055 1086.2312
1053 1085.4586
1052 1087.1235
1057 1092.9351
1070 1102.6952
1082 1111.5425
1087 1111.6173
1077 1103.9945
1067 1103.1644
1080 1137.3779
1183 1264.1248
1546 1564.0503
2313 2055.998
3112 2577.6665
3399 2808.25
2949 2562.9502
2094 2034.4196
1429 1541.7646
1131 1244.0466
1052 1123.9619
1061 1119.0327
1187 1207.8479
1553 1393.1553
2120 1628.1809
2360 1784.2207
2166 1739.7853
1763 1528.2817
1323 1291.9888
1079 1129.6307
1002 1050.7374
976 1021.0405
967 1010.645
962 1005.9783
958 1003.0229
954 1000.3099
952 997.3504
951 997.7641
957 1009.1133
994 1049.6013
1097 1139.3444
1250 1265.887
1343 1352.2356
1306 1328.8741
1193 1220.4974
1039 1094.4525
948 1006.2889
917 960.9632
906 940.6002
902 929.9895
899 922.3947
896 915.239
894 909.2169
897 903.5235
897 898.077
891 895.139
890 890.1722
888 885.3625
888 882.5559
890 880.4736
893 878.7191
895 877.4012
895 878.5016
901 886.0201
928 907.7094
992 949.0173
1063 999.6014
1087 1030.6954
1061 1019.3466
1000 969.5505
933 914.0481
897 878.206
880 861.5112
873 854.4819
868 851.2084
864 849.3723
861 848.3331
862 848.036
862 849.0878
863 851.92
866 856.8939
873 865.5993
887 881.0981
918 915.4395
1002 1024.1074
1280 1381.9963
2216 2308.5825
4144 4016.4497
6154 6075.1982
7365 7277.4561
6998 6633.3481
5110 4698.6914
2901 2782.114
1548 1602.0259
1079 1098.3701
949 943.8807
920 926.7987
961 1008.374
1171 1258.2147
1664 1736.2651
2214 2299.6484
2435 2549.866
2192 2235.9094
1635 1658.5249
1141 1196.4248
923 959.824
864 873.971
849 848.7863
846 841.2589
847 839.3425
850 840.4519
857 844.3395
869 851.4968
890 862.9351
921 880.6971
977 911.8949
1070 991.8636
1330 1274.5886
2179 2227.4978
4635 4699.9058
9033 9221.8809
13786 14540.0869
15763 17359.5723
13842 15296.3174
9843 10142.7012
5248 5359.0337
2474 2644.5747
1715 1763.1575
1843 1919.2854
2334 2468.2417
2690 2865.1946
2592 2765.7749
2254 2323.2026
1868 1908.8599
1724 1683.5139
1608 1582.2574
1370 1392.8916
1130 1126.9675
959 926.1637
866 826.0269
824 788.1016
802 773.8869
789 766.3636
781 759.3334
773 753.2587
763 748.2994
755 743.0798
746 737.8455
740 733.6442
738 730.546
740 728.159
746 726.4319
754 725.3306
761 724.9705
769 725.5883
775 727.6155
782 726.0605
787 738.6676
798 768.7292
842 857.2858
1021 1072.2802
1420 1446.5864
1818 1852.7281
1943 1972.5547
1688 1675.1281
1239 1251.4639
901 945.0182
752 795.4717
707 742.0778
700 731.3389
713 750.2329
776 817.344
922 949.4133
1082 1104.86
1151 1168.3365
1090 1071.6353
934 904.9406
798 774.7313
738 709.5051
722 686.5043
716 680.7228
713 680.9922
711 685.2401
720 698.6545
759 750.1864
897 940.7406
1402 1508.7935
2641 2708.5806
4464 4365.3188
5591 5561.082
5362 5297.0879
3893 3814.9092
2189 2235.6272
1174 1248.915
825 831.6201
715 700.8832
672 662.5512
650 648.4585
637 639.9716
628 633.7028
624 628.8223
620 624.9727
617 621.9643
615 619.7347
613 618.3846
613 618.4731
621 621.7328
647 631.9321
704 657.0313
785 704.8233
869 775.1871
948 863.8374
1130 1029.1969
1579 1480.5332
2271 2354.8611
3078 3342.4707
3475 3721.8884
3017 3126.1921
2078 2075.8291
1164 1232.2991
752 800.993
638 645.8875
604 600.8647
592 584.2642
585 576.5068
581 571.3453
579 571.0812
577 571.7957
578 573.1539
580 574.6668
582 576.7676
584 578.2896
585 579.0459
584 579.5415
584 580.4725
582 581.9931
581 583.8271
581 585.7343
582 587.728
586 589.8119
590 591.9224
594 594.6978
594 598.5048
593 603.4771
592 608.2267
589 610.3574
585 609.9309
577 609.5368
571 610.4627
565 611.2959
559 613.8599
552 616.7014
549 620.1154
548 623.6
549 627.6678
553 630.6002
563 639.3156
594 673.4324
704 785.3075
1029 1048.0927
1589 1454.4556
1897 1802.2743
1829 1808.1775
1537 1475.8131
1154 1101.8595
922 909.3628
973 905.1926
1133 962.3392
1190 954.5766
1068 859.8203
862 744.908
716 666.0665
670 629.6839
661 617.1424
659 613.2641
657 611.9221
657 611.641
677 612.763
722 617.9039
775 635.2332
849 679.4136
926 757.3691
916 839.9916
863 857.3208
793 788.2927
706 700.858
610 642.444
574 616.4687
559 608.5225
553 606.9471
562 606.1609
564 603.3857
564 598.5995
559 594.3903
555 591.2626
551 589.6912
551 588.574
557 587.6348
568 586.8386
579 586.3145
587 586.4161
590 587.9858
591 590.4717
586 591.8183
583 590.7201
581 589.5875
581 590.5787
591 589.3511
604 588.0794
615 590.2964
635 605.7485
711 661.3165
935 798.8831
1255 1022.2271
1494 1225.5137
1486 1241.975
1231 1055.5
839 824.6427
625 672.0363
553 606.2094
532 586.0045
524 580.8126
522 579.3388
520 578.9602
520 579.4119
523 580.6113
527 583.2012
535 590.3207
557 614.3706
628 677.3055
801 801.1942
1006 958.9463
1116 1074.0247
1246 1159.4651
1649 1470.4178
2627 2301.0232
3922 3497.6411
4677 4258.8301
4294 3870.4575
3096 2719.7214
1816 1695.5657
1167 1188.4458
1068 1065.5681
1133 1110.2206
1170 1144.0034
1105 1089.8054
942 958.556
757 793.9762
639 674.2074
588 615.367
563 594.1143
559 586.9537
567 585.3685
583 589.0991
608 604.9835
663 673.6336
850 914.8053
1430 1518.421
2444 2507.4668
3160 3413.5332
3309 3489.7209
2585 2659.9927
1615 1638.1696
974 968.3961
720 683.401
640 596.9635
601 574.0082
574 566.0544
556 561.9571
543 559.6941
534 560.3601
529 561.9875
527 561.7432
527 559.8442
527 559.5723
532 565.2328
557 589.6581
645 676.6158
916 908.3856
1405 1326.6099
1937 1787.6095
2118 1994.6217
1958 1855.9891
1673 1600.0504
1362 1345.752
1041 1062.5247
805 816.1188
637 663.9599
556 595.4024
530 571.4569
526 565.3445
536 568.0335
567 588.0464
655 655.1697
868 798.4748
1163 1003.9822
1465 1207.5691
1698 1409.8386
1965 1741.0366
2331 2193.6062
2545 2453.957
2360 2267.0103
1777 1752.845
1180 1218.0977
802 853.2672
639 667.0826
573 591.5563
545 565.9888
537 558.3754
544 558.7528
567 563.9155
615 587.4493
727 684.5712
1064 1001.2579
1885 1724.9481
3057 2779.5698
3887 3564.6714
3648 3414.6118
2776 2590.2234
2123 1966.0398
2060 1945.4905
2235 2177.5986
2133 2084.262
1661 1589.4451
1048 1056.4989
684 730.6357
572 599.4466
543 560.2136
534 549.7988
533 549.0086
544 556.5244
579 590.6177
689 721.7575
1032 1110.5781
1729 1896.0444
2573 2882.0947
3125 3456.583
3199 3294.3469
3109 3029.2959
3332 3311.6599
3681 3801.5471
3512 3599.47
2719 2605.8787
1615 1541.0405
906 890.7529
634 628.3421
544 550.2137
509 528.0119
494 517.6729
489 512.3854
489 509.865
492 511.8824
498 522.4391
514 543.3625
536 564.6038
547 565.9868
540 550.7939
519 539.725
497 528.3467
489 511.5017
488 497.524
486 490.0497
482 487.0706
478 486.4126
477 487.6068
478 491.3333
480 496.8482
482 499.9905
481 497.4913
478 496.0212
478 502.6917
496 526.8576
533 576.5814
569 636.1443
585 663.7206
570 630.1794
540 564.7338
512 510.8404
493 483.3577
480 473.3122
472 470.2047
471 468.8561
474 467.95
482 467.138
484 466.5497
476 466.1902
463 466.2631
448 466.9855
437 467.8646
431 467.8998
430 468.1329
432 469.8049
440 476.8683
464 501.4494
529 562.9255
637 664.2443
739 757.9243
755 767.0554
690 683.3447
575 581.367
495 520.6644
476 510.4019
493 532.0631
530 556.1216
568 567.3286
594 586.5616
624 625.0309
692 684.1978
778 754.9706
813 799.1
815 765.896
729 666.121
571 566.5343
492 507.0814
473 483.4433
474 476.3351
482 473.4903
492 471.4807
498 470.5365
501 471.0033
499 473.5634
497 478.4148
496 483.2953
497 485.0109
501 483.0874
504 480.9907
505 481.1035
503 485.7352
502 503.8059
534 565.7629
674 730.031
983 1024.0532
1298 1330.1548
1395 1394.4465
1207 1147.6582
872 826.5685
611 613.7249
511 522.8953
494 494.7453
498 487.519
508 489.0007
527 502.1411
564 534.0864
611 582.6876
641 623.6139
645 630.6034
642 622.6736
667 649.8602
738 722.2324
816 792.8536
829 825.4811
824 860.9143
884 955.645
971 1070.7808
997 1051.7233
924 873.3151
751 686.9626
588 575.3084
524 530.0695
513 518.2895
519 525.4518
540 554.063
606 627.4726
814 817.3729
1300 1213.2229
1926 1760.2476
2299 2125.6184
2144 1973.4644
1624 1445.9579
1065 947.2501
745 684.2377
664 622.9929
685 652.0878
717 683.1671
756 705.5994
911 828.6396
1394 1195.3601
2159 1806.4772
2856 2379.9968
3051 2539.9346
2735 2304.5073
2346 2093.7227
2073 2111.3984
1954 2079.9543
1787 1722.9434
1296 1203.7043
877 803.9507
670 606.5215
605 542.3469
604 541.7573
670 608.3407
909 842.8457
1542 1401.1643
2527 2270.6379
3371 3026.3528
3514 3074.9167
2822 2384.3711
1821 1514.1445
1052 909.0668
725 628.8949
614 536.4871
570 512.304
547 504.6953
532 498.9125
522 493.4489
516 488.9036
512 485.9046
509 484.4514
508 484.2156
508 485.4749
512 491.554
531 514.7662
605 586.3602
800 740.3333
1044 952.7083
1195 1099.4424
1163 1053.0306
947 857.7234
686 664.2183
545 552.0533
493 509.0737
480 499.7409
485 509.1629
517 557.858
634 717.3573
994 1087.6982
1593 1655.4633
2078 2144.8452
2145 2187.4553
1760 1810.6182
1318 1402.5256
1077 1169.0269
916 1016.4573
744 839.7443
597 674.5708
507 579.3547
482 554.1512
487 555.7112
507 548.7263
531 550.6558
556 589.2859
567 652.2662
559 679.1008
536 634.8259
512 565.3071
494 515.0892
481 491.1683
469 482.5119
462 479.4206
453 478.3245
446 477.6038
441 475.8133
441 474.5814
447 474.3799
455 475.4396
462 476.6254
467 476.2071
470 477.8978
477 495.5457
512 558.556
638 701.4759
889 911.5023
1041 1077.4546
994 1062.1681
794 879.1528
607 671.2991
497 537.1906
456 480.0215
449 466.0767
459 474.4084
497 505.5325
588 566.4443
727 640.9241
820 682.2631
786 655.0156
681 580.3896
565 507.7351
482 462.6859
448 442.2007
437 434.4305
433 431.3071
431 430.19
430 430.4953
431 431.4344
434 433.2885
437 435.9095
442 439.5143
451 448.957
474 483.7735
551 588.0665
780 811.8168
1131 1131.0933
1438 1384.0323
1392 1382.0894
1098 1165.7382
906 955.6122
875 864.448
892 812.526
827 710.765
700 611.2657
618 587.6828
674 670.618
870 829.9622
1027 973.5294
983 1017.4159
916 993.3379
899 975.0245
864 941.2433
768 831.2867
643 673.2545
524 541.7197
457 469.7479
436 444.4134
435 446.4369
451 472.5256
504 527.7552
572 606.1111
626 681.7175
666 724.1478
674 714.0597
630 644.3937
571 556.1566
525 498.8473
493 478.8482
473 473.2751
463 466.876
461 456.1102
467 450.2247
481 462.8887
515 515.1805
605 623.5253
749 763.9676
829 855.4153
765 820.6034
650 688.5953
540 553.0446
467 468.747
440 432.6697
433 421.7992
429 419.8722
428 420.7462
428 420.9131
429 421.2634
433 422.7987
444 428.3895
464 444.2611
500 484.6066
583 568.4615
724 693.9282
837 806.6334
844 823.1323
729 728.187
601 598.5739
512 506.7378
481 469.3889
485 469.027
500 490.4182
530 522.6783
566 557.87
607 602.4582
653 654.1864
706 707.4747
779 780.405
880 851.1047
938 855.2209
861 766.0336
703 636.6085
573 535.3837
525 493.8106
549 529.6589
670 688.838
974 1027.7076
1472 1497.4346
1870 1858.4561
1786 1832.0964
1378 1441.8732
965 979.8618
686 663.6253
554 517.2585
507 468.4597
492 456.1028
493 456.8385
506 474.4156
547 540.9172
667 725.7766
982 1104.7017
1554 1644.011
2000 2109.5647
2011 2202.9666
1610 1890.3397
1164 1435.9434
873 1065.4695
709 819.8506
617 665.6725
566 570.137
544 511.9145
527 487.2975
526 505.2306
568 593.4371
723 784.2227
1002 1056.7848
1318 1293.5791
1459 1344.8226
1274 1188.0027
941 934.9522
716 708.1747
585 564.5092
507 495.3165
477 469.1676
459 462.9532
463 466.3327
473 482.2501
501 516.3228
551 575.5941
633 684.0995
826 890.0327
1178 1197.1385
1533 1455.7736
1613 1450.8315
1348 1197.859
959 905.5882
717 728.787
666 677.8179
682 669.0814
671 626.8196
609 562.0441
553 513.678
526 496.4695
524 499.3179
529 501.4254
534 495.422
532 489.3529
522 492.054
511 501.4427
499 502.0243
488 487.2938
483 469.9888
480 460.9752
485 462.9768
503 484.2951
555 552.0333
719 708.5536
903 966.0011
1068 1241.0341
1262 1369.4779
1247 1266.1293
1030 1048.4828
857 874.8175
792 768.3561
723 664.2711
634 567.8585
568 516.2299
548 517.3755
574 559.7962
643 628.4548
717 698.1037
718 733.04
654 708.8086
578 638.6716
517 562.8433
477 512.1174
464 493.99
467 500.1146
481 517.7688
505 543.6865
559 600.9031
669 712.7725
812 859.3374
905 968.9362
896 967.8444
787 856.047
634 706.7927
541 584.305
508 510.4124
510 474.1394
530 458.2862
539 451.8877
535 451.1688
506 457.5225
488 476.9102
498 511.8367
523 552.5873
542 573.9929
537 561.74
498 526.4893
465 490.4171
458 472.8938
473 489.5717
535 557.9014
680 685.1693
913 840.601
1116 953.1941
1095 969.8442
943 916.5045
801 845.9187
715 766.8435
641 670.396
552 573.9792
502 505.4417
488 474.6736
494 469.9375
507 475.0025
532 492.5587
579 540.8745
680 639.7855
862 793.0896
1097 949.5054
1192 1012.0166
978 930.5923
708 760.8224
573 597.7816
507 494.0381
481 449.6705
478 445.0496
487 467.0746
508 511.0582
546 573.8254
607 650.0503
727 731.7579
809 794.0793
750 793.6435
657 716.2349
571 608.2349
521 533.7223
529 540.5163
638 659.8046
877 899.2833
1273 1210.5857
1709 1478.5571
2086 1588.1919
2076 1511.3727
1679 1283.8484
1203 987.8525
825 726.64
612 561.3618
519 495.9128
507 499.2322
530 533.6527
561 572.9916
590 617.7222
598 661.1091
591 669.2251
561 620.817
513 539.981
460 465.9876
424 419.1559
413 397.671
409 393.7252
409 408.1458
419 454.8904
464 550.4078
560 689.415
673 821.7084
683 870.441
666 803.3955
598 671.5744
513 545.7258
461 461.5772
430 419.6228
422 406.4869
432 414.8326
491 451.6394
617 538.9484
777 689.6387
913 847.2888
990 879.0225
889 752.4155
680 592.5447
521 483.6118
442 428.1106
408 402.4657
396 391.2199
390 387.3651
387 387.3643
385 391.0977
387 405.6176
400 440.7695
439 502.7068
510 578.6336
574 632.8657
539 629.4421
465 571.4774
422 499.4824
407 454.1245
423 456.2346
471 504.2001
547 573.9754
574 623.2175
547 615.6592
525 555.416
477 480.7189
442 424.5786
430 396.2557
430 386.889
427 387.7178
430 393.6406
429 399.5206
432 406.6322
444 423.7121
485 448.8007
566 468.4745
577 472.8444
506 457.301
459 427.1309
429 395.2643
424 374.7591
432 374.0009
445 400.1366
483 461.3221
567 560.1432
676 684.0143
819 800.8763
952 869.4427
865 854.7673
698 755.5714
573 616.0772
485 490.0685
423 406.3493
399 365.717
401 359.4083
429 383.9902
495 442.9004
597 531.0456
647 618.7996
641 658.1585
573 622.6276
499 539.7061
436 456.6828
409 400.5421
407 376.0885
404 374.0782
398 378.9858
393 379.3088
390 371.9414
389 364.61
386 363.6947
382 365.3026
378 363.1395
373 360.1925
372 369.3961
404 403.6966
481 462.9373
576 529.8647
652 596.196
717 708.3378
797 898.1208
891 1070.1709
817 1089.8041
689 964.0856
538 772.1549
448 590.7338
418 471.9803
447 437.493
554 477.7896
747 560.0085
787 642.5675
682 698.5012
641 728.7811
683 736.9477
704 706.7273
581 628.3104
462 529.0942
408 455.5862
407 441.0115
442 485.3135
508 555.7206
607 602.8185
726 587.5388
648 514.3832
475 422.8025
373 348.757
350 305.463
342 289.474
345 305.0388
355 347.3771
397 422.9203
507 524.3538
682 619.5898
645 305.7339

_pd_meas_number_of_points              1476
_pd_proc_number_of_points              1325


# The following lines are used to test the character set of files sent by
# network email or other means. They are not part of the CIF data set.
# abcdefghijklmnopqrstuvwxyzABCDEFGHIJKLMNOPQRSTUVWXYZ0123456789
# !@#$%^&*()_+{}:"~<>?|\-=[];'`,./                 
